# Supplementary material for: mpMRI-Based Risk Estimation to Optimize Prostate Cancer Patient Selection for Active Surveillance
Source: Cancers (Basel). 2026 Mar 5;18(5):842. doi: 10.3390/cancers18050842 (PMC12984811; doi:10.3390/cancers18050842)
Supplement: Supplementary file 1 [file cancers-18-00842-s001.zip]

Archive with 1 entries (1 files):
- cancers-4149409-supplementary.pdf
